# Supplementary material for: Evidence and Perspectives for Choline Supplementation during Parenteral Nutrition—A Narrative Review
Source: Nutrients. 2024 Jun 14;16(12):1873. doi: 10.3390/nu16121873 (PMC11206924; doi:10.3390/nu16121873)
Supplement: Supplementary file 1 [file nutrients-16-01873-s001.zip]

Archive with 1 entries (1 files):
- nutrients-3017798-supplementary.pdf
